# Supplementary material for: Awareness of periodontitis and its relationship with systemic health among undergraduate medical students at a teaching hospital in Nepal: A cross-sectional study
Source: PLoS One. 2025 Apr 16;20(4):e0321315. doi: 10.1371/journal.pone.0321315 (PMC12002454; doi:10.1371/journal.pone.0321315)
Supplement: S1. File — (XLSX) [file pone.0321315.s001.xlsx]

## Sheet: coded
Please confirm that you have understood and agree to the above.	Age	Gender	Year of study	Q1. Have you heard of the term ‘Periodontitis’?	Q2. Which of the following signs or symptoms may be caused by periodontitis? (You may choose more than one options)	Q3. Which of the following are risk factors for periodontitis? (You may choose more than one options)	Q4. Which of the following systemic conditions / diseases have been linked with periodontitis? (You may choose more than one options)	Q5. Would you routinely refer patients with Type II Diabetes Mellitus to the dentist?	Q6. How would you rate your knowledge on periodontitis?	Q7. Do you feel that having an awareness of commonly occurring dental conditions and diseases will help your practice of medicine?	Q8. If you would like more information of periodontitis, which format would you prefer?
I agree.	26	1	4	1	1, 6, 8	1, 3, 4, 5	1, 4, 6, 8	1	3	2	1, 2
I agree.	26	2	4	1	1, 3, 6, 8	2, 5	6, 9	1	2	1	2
I agree.	26	1	4	1	1, 3, 6, 8	1, 2, 3, 5, 8	3, 7, 9	1	3	1	2
I agree.	26	2	4	1	1, 3, 5, 6, 7, 8	2, 3, 8	3, 9, 11	1	2	1	2
I agree.	25	1	4	1	1, 3, 6	3, 5	9	2	4	1	1, 3
I agree.	25	1	4	1	1, 3, 6, 8	1, 2, 5	5, 6, 10	2	1	1	2, 3
I agree.	26	1	4	1	1, 3, 5, 6, 7, 8	1, 2, 3, 4, 5, 8	1, 2, 3, 4, 5, 8, 9, 10	1	3	1	1, 2, 3, 4
I agree.	25	1	4	1	1, 3, 5, 6, 8	2, 5, 6, 7, 8	3, 5, 7, 9, 10	2	1	1	2, 3, 4
I agree.	25	2	4	1	1, 2, 6, 7, 8	2, 3, 5, 6, 8	1, 2, 5, 8, 9, 10, 11	1	3	1	3
I agree.	26	1	4	2	1, 2, 3, 4, 5, 6, 7, 8	2, 3, 5, 6, 7, 8	4, 7, 9, 11	1	4	1	2
I agree.	24	1	4	1	1, 3, 4, 5, 6, 7, 8	1, 2, 3, 4, 5, 8	1, 2, 3, 4, 8, 9, 10	1	4	1	2, 3, 4
I agree.	27	2	4	1	1, 3, 6, 7, 8	1, 3, 4, 5	2, 7, 9, 11	1	3	1	2
I agree.	24	1	4	1	1, 3, 6, 7, 8	2, 3, 4, 5, 7, 8	2, 4, 7, 8	2	2	1	1, 2, 3
I agree.	24	2	4	1	1, 3, 6	2, 5, 6, 7	1, 4, 5, 9	1	2	1	2, 3, 4
I agree.	26	1	4	1	1, 3, 6, 7, 8	2, 4, 5, 6, 8	1, 2, 3, 7, 9	1	3	1	2, 3
I agree.	25	1	4	1	1, 3, 6, 7, 8	2, 3, 5, 6, 8	1, 7, 9	1	3	1	3
I agree.	24	1	4	1	1, 3, 5, 6, 8	3, 4, 5, 8	9	1	1	1	2
I agree.	25	1	4	1	3, 5, 6, 7, 8	2, 5, 8	7, 9	1	2	1	1, 3
I agree.	25	2	4	1	1, 3, 6	1, 5, 8	10	1	3	1	3
I agree.	24	2	4	1	1	2, 5, 6	2, 3, 4	2	1	1	3
I agree.	25	1	4	1	1, 3, 6, 7, 8	1, 2, 3, 5, 6, 7, 8	5, 8, 9, 10, 11	1	3	1	1, 2, 3, 4,
I agree.	26	1	4	1	1, 3, 6, 7, 8	2, 3, 5, 8	9	2	2	1	2
I agree.	24	2	4	1	1, 2, 3, 6, 8	1, 2, 3, 5	1, 2, 3, 4, 9	1	3	1	3
I agree.	24	2	4	1	1, 3, 5, 6	5, 6, 8	9	2	2	1	3
I agree.	24	2	4	1	1, 3, 6, 7, 8	3, 4, 5, 6	3, 7, 9	1	3	1	2, 4
I agree.	26	2	4	1	1, 2, 3, 5, 6, 8	1, 2, 3, 4, 5, 6, 7, 8	1, 2, 3, 4, 6, 9	1	4	1	1, 2, 3
I agree.	24	1	4	1	1, 2, 3, 4, 5, 6, 7, 8	1, 2, 3, 4, 5, 6, 7, 8	1, 2, 3, 4, 5, 6, 7, 8, 9, 10, 11	1	3	1	2
I agree.	26	1	4	1	1, 3, 4, 5, 6, 7, 8	1, 2, 3, 4, 5, 6	2, 3, 4, 6, 8	1	2	1	1, 3, 4
I agree.	25	1	4	1	1, 3, 6, 7, 8	1, 2, 5, 6	8, 9, 10	2	2	1	4
I agree.	25	1	4	1	1, 3, 6, 8	2, 3, 5, 8	9, 10	1	4	1	3
I agree.	25	1	4	1	1, 3, 6, 7	1, 2, 5, 8	1, 2, 4, 5, 7	2	4	1	1
I agree.	25	1	4	1	1, 3, 5, 6, 8	2, 5, 7, 8	7, 9, 11	1	3	1	4
I agree.	26	1	4	1	1, 2, 3, 4, 5, 6, 7, 8	1, 2, 3, 4, 5, 6, 7, 8	1, 2, 3, 4, 5, 6, 7, 8, 9, 10, 11	1	1	1	1, 2, 3, 4
I agree.	24	2	4	1	1, 3, 6, 7, 8	1, 3, 5, 8	1, 3, 9, 11	1	1	1	3
I agree.	26	1	4	1	1, 3, 5, 6, 7, 8	5, 8	8, 9	2	3	1	3
I agree.	25	1	4	2	3, 6, 8	2, 5, 6, 7	1, 6, 9	1	1	1	1, 2, 3
I agree.	27	1	4	1	1, 5	2, 6, 8	1, 8, 9	2	1	1	2, 3
I agree.	27	1	4	1	1, 3, 4, 5, 6, 7, 8	1, 2, 3, 4, 8	3, 4, 5, 9, 10, 11	1	3	2	3
I agree.	24	1	4	1	1, 3, 6, 8	2, 5, 7, 8	4, 6, 8, 9	2	3	1	1, 3
I agree.	25	1	4	1	1, 3, 5, 6, 7, 8	2, 3, 5, 6, 7, 8	1, 8, 9, 10, 11	1	3	1	2, 3, 4
I agree.	24	1	4	1	1, 3, 6, 7, 8	2, 3, 5	2, 3, 7, 8, 9	1	4	1	2, 3
I agree.	26	1	4	1	1, 3, 6, 8	1, 3, 4, 5	7, 9	2	2	1	1, 2
I agree.	26	1	4	1	3, 6, 8	2, 6, 8	9, 11	2	1	1	1
I agree.	24	1	2	1	1, 2, 3, 5	1, 2, 6, 8	6, 9, 11	1	3	1	2
I agree.	21	1	1	1	1, 3, 5, 6	1, 5, 6, 8	6, 9, 11	1	1	1	2, 3, 4
I agree.	24	2	2	1	5, 6, 8	1, 5, 8	8, 9, 10	2	3	1	1, 2, 3, 4
I agree.	26	1	4	1	1, 3, 6, 8	5	9	1	3	1	3
I agree.	26	1	3	1	1, 2, 3, 5, 6, 8	1, 2, 3, 5, 7, 8	4, 7, 10, 11	2	2	1	3
I agree.	25	2	3	1	3, 6, 8	1, 2, 5, 6, 7, 8	2, 4, 5, 6, 9, 10	2	1	1	1, 3
I agree.	25	2	3	1	1, 2, 3, 4, 5, 6, 7, 8	1, 2, 3, 5, 6, 8	2, 3, 4, 8, 9	1	4	1	3
I agree.	23	2	3	1	1, 3, 5, 6, 8	2, 3, 5, 7	1, 2, 3, 4, 5, 6, 7, 8, 9, 10	1	2	1	1, 2, 3
I agree.	26	1	4	1	1, 3, 5, 6, 8	2, 3, 4, 5, 6, 8	7, 9, 10, 11	1	3	1	2, 4
I agree.	23	1	3	1	1, 3, 6, 8	5, 8	9	1	4	1	2, 3
I agree.	26	1	4	1	1, 3, 5, 6	2, 5, 6, 8	1, 2, 3, 4, 5, 6, 7, 8, 9, 10, 11	2	1	1	3, 4
I agree.	24	2	2	1	1, 3, 5, 6, 8	1, 2, 3, 5, 8	2, 3, 4, 6, 7, 8, 9	1	1	1	3
I agree.	26	1	4	1	1, 2, 3, 4, 5, 6, 7, 8	1, 2, 3, 5, 6, 8	3, 4, 5, 8, 9	1	1	1	3
I agree.	28	1	4	1	1, 8	2, 5, 8	3, 9	2	2	1	3
I agree.	23	2	2	1	1, 3, 6, 8	2, 7	5, 9, 11	1	1	1	1, 3
I agree.	26	1	4	1	3, 6	3, 5, 8	8, 9	2	4	1	2
I agree.	24	2	2	1	2, 3, 4, 5, 6	1, 2, 5, 8	2, 3, 6	2	1	1	3
I agree.	25	1	4	1	1, 2, 3, 4, 5, 6, 7, 8	1, 5, 6, 7, 8	1, 5, 8, 9, 10, 11	1	1	1	1, 2, 3, 4
I agree.	25	1	4	1	1, 2, 3, 4, 5, 6, 7, 8	1, 2, 3, 4, 5, 6, 7, 8	7, 9	1	3	1	3
I agree.	25	2	4	1	1, 3, 6, 7, 8	1, 5, 6, 7, 8	2, 5, 9	1	2	1	1, 2, 3
I agree.	27	1	4	1	1, 3, 5, 6, 7, 8	2, 5, 6, 8	2, 9, 10	1	3	1	2, 3
I agree.	24	1	4	1	1, 3, 6, 8	2, 3, 4, 5, 7	1, 3, 4, 5, 8, 9	1	2	1	1, 2, 3, 4
I agree.	26	1	4	1	1, 3, 5, 6, 8	2, 5, 6	9	1	4	1	1, 3
I agree.	25	1	4	1	1, 2, 3, 4, 5, 6, 7, 8	1, 2, 3, 4, 5, 6, 7, 8	1, 2, 3, 4, 5, 6, 7, 8, 9, 10, 11	1	4	1	1, 2, 3
I agree.	26	1	4	1	1, 2, 3, 4, 5, 6, 7, 8	1, 2, 3, 5, 6, 7, 8	1, 2, 3, 4, 5, 6, 7, 8, 9, 10, 11	1	3	1	1
I agree.	27	1	4	1	1, 2, 5, 6	1, 2, 5, 6, 8	9	2	2	1	3, 4
I agree.	25	1	4	1	1, 3, 5, 6, 7, 8	7, 8	9	1	4	1	1, 2, 3, 4
I agree.	27	1	4	1	1, 3, 4, 5, 6, 7, 8	5, 8	3, 4, 7, 8, 9	2	3	1	1, 2, 3, 4
I agree.	21	1	1	1	1, 5, 6, 7, 8	1, 2, 3, 4, 5, 6, 8	2, 3, 4, 5, 6, 7, 9, 10	1	2	1	3, 4
I agree.	21	1	1	1	3, 6, 8	1, 2, 3	2, 6, 7	1	1	1	2
I agree.	25	1	4	1	1, 4, 5, 6	1, 2, 5, 6, 7, 8	3	1	2	1	1
I agree.	23	1	1	1	1, 5, 6, 7	5, 8	3, 6, 9	2	1	1	2
I agree.	25	1	4	1	1, 2, 5, 6, 7, 8	1, 2, 5, 6, 7, 8	3, 4, 8, 9, 10, 11	1	3	1	2, 3, 4
I agree.	26	1	3	1	1, 2, 3, 4, 5, 6, 7, 8	1, 2, 8	3, 4, 9	1	4	1	4
I agree.	24	1	1	1	1, 6, 7, 8	1, 2	3, 4	1	2	1	1
I agree.	25	1	3	1	1, 3, 6, 7, 8	1, 2, 3, 5, 8	9	2	3	1	1
I agree.	23	1	3	1	1, 3, 5, 6, 7, 8	1, 2, 5, 6, 7, 8	2, 3, 7, 10	1	4	1	3, 4
I agree.	25	2	4	1	1, 2, 3, 4, 5, 6, 7, 8	1, 2, 5, 6, 7, 8	3, 5, 9, 10, 11	2	3	1	1, 2, 3, 4
I agree.	26	1	3	1	1, 3, 4, 5, 6, 7, 8	1, 2, 3, 4, 5, 6, 7, 8	1, 3, 7, 9, 10	1	4	1	1
I agree.	24	2	4	1	1, 3, 6, 8	2, 3, 5, 8	9	1	2	1	1, 2, 3, 4
I agree.	23	1	2	1	2, 3, 4, 5, 6, 7	1, 3, 5	3, 4, 9	1	1	1	1
I agree.	22	1	2	1	3, 6, 7	1, 2, 4, 5, 6	3, 5, 7, 8, 9	2	1	1	4
I agree.	23	1	1	2	5, 6, 7, 8	1, 5, 8	6, 10	1	1	1	1, 3
I agree.	25	2	4	1	1, 2, 3, 5, 6, 8	1, 2, 3, 5, 8	2, 7, 9, 10, 11	1	2	1	1, 3
I agree.	28	1	4	1	3, 5, 6, 8	5, 8	7, 9	1	5	1	3
I agree.	23	1	2	1	1, 4, 5, 6, 7, 8	2, 5, 6, 7	9, 10	1	2	1	1, 2, 3, 4
I agree.	24	1	2	1	1, 2, 3, 6	1, 2, 5, 6, 8	4, 6, 9, 10	1	1	1	1, 2, 3, 4
I agree.	23	1	1	1	1	1, 5, 8	11	2	1	1	1, 2, 3
I agree.	22	1	1	1	1, 2, 4, 5, 6, 7	1, 2, 3, 5, 6, 8	6	1	2	1	1
I agree.	20	2	1	1	1, 3, 5, 6, 7, 8	1, 2, 3, 4, 5, 6, 7, 8	8, 9, 10	1	1	1	1, 2, 3, 4
I agree.	23	1	1	1	1, 3, 6, 7, 8	1, 2, 3, 5, 6, 8	7, 9	2	1	1	3
I agree.	22	2	1	1	1, 3, 4, 6, 7, 8	2, 3, 5, 6, 7, 8	2, 3, 4, 5, 6, 7, 8, 9, 10	1	1	1	2, 3
I agree.	21	1	2	1	1, 2, 3, 4, 5, 6, 7, 8	1, 2, 3, 4, 5, 6, 7, 8	1, 2, 3, 4, 5, 6, 7, 8, 9, 10, 11	1	3	1	1, 2, 3, 4
I agree.	22	2	2	1	1, 3, 6, 7, 8	2, 5, 7, 8	1, 2, 5, 6, 8, 9, 10	1	3	1	3
I agree.	29	1	4	1	1, 2, 3, 5, 6, 7, 8	1, 2, 5, 7, 8	3, 5, 6, 9, 10, 11	1	3	1	3
I agree.	23	2	2	1	1, 2, 3, 5, 6, 7, 8	1, 2, 3, 4, 5, 6, 7, 8	1, 2, 3, 5, 6, 7, 8, 9, 10, 11	1	2	1	1
I agree.	23	2	2	1	1, 3, 6	1, 5, 8	3, 8, 9	2	1	1	1
I agree.	22	2	2	1	1, 3, 6, 8	1, 5, 8	9	1	2	1	4
I agree.	26	2	4	1	1, 3, 6, 8	1, 2, 3, 5, 7, 8	4, 7, 9, 11	1	1	1	2, 3
I agree.	23	1	2	1	1, 2, 3, 4, 5, 6, 7, 8	1, 3, 5, 6, 8	3, 4, 6, 10	1	1	1	2, 3
I agree.	23	1	2	1	1, 2, 3, 5, 6, 8	1, 3, 4, 5, 8	3, 7	1	1	1	2
I agree.	22	1	2	1	1, 5, 6, 8	2, 3, 5, 6, 8	3, 7, 9	2	2	1	1, 2, 3
I agree.	24	1	3	1	1, 3, 5, 6	1, 3, 5, 8	1, 3, 9, 10	1	4	1	2
I agree.	23	1	2	1	1, 2, 3, 5, 8	1, 2, 3, 4, 5, 6, 8	3, 4, 5, 7, 8, 9	1	1	1	1, 2, 3
I agree.	21	1	1	1	1, 2, 5, 6, 8	1, 3, 5, 7, 8	5, 11	2	2	1	1, 3, 4
I agree.	25	1	3	1	1, 3, 5, 6, 7, 8	2, 5, 6, 8	2, 3, 4, 5, 6, 8, 9, 10, 11	1	4	1	2, 3
I agree.	25	2	4	1	1, 3, 6, 7, 8	1, 2, 3, 5, 7, 8	5, 8, 9, 10, 11	1	3	1	2
I agree.	25	1	4	1	1, 3, 6, 8	1, 2, 3, 5, 7	2, 3, 5, 8, 9	1	3	1	3, 4
I agree.	23	1	2	1	1, 2, 3, 6	1, 2	6, 7	1	3	2	1
I agree.	24	1	2	1	1, 2, 4, 5, 6	1, 3, 4, 5, 8	4, 6, 7, 8, 9	1	3	2	1, 2, 4
I agree.	24	1	2	1	3, 4, 5, 8	2, 3, 5, 8	2, 6, 7	1	2	1	2
I agree.	25	1	2	1	3, 6, 7, 8	1, 3, 7	2, 3	1	1	1	3
I agree.	23	1	2	1	1, 5, 6, 7, 8	2, 5, 8	1, 2, 4, 6, 8, 9, 10	1	1	1	3
I agree.	24	1	2	1	3, 4, 5, 7, 8	1, 2, 5, 8	9	2	1	1	3
I agree.	24	1	2	1	1, 2, 3, 6, 8	1, 2, 3, 4, 5, 6, 7, 8	2, 3, 4, 5, 6	2	3	1	2
I agree.	29	2	1	2	1, 2, 3, 5, 6, 7, 8	1, 2, 6, 7, 8	9	2	1	1	3
I agree.	24	1	3	1	1, 3, 6, 8	1, 2, 5, 8	2, 3, 7, 9	1	4	1	2, 3
I agree.	24	1	3	1	1, 2, 3, 5, 6, 8	2, 3, 5, 6, 7, 8	1, 5, 6, 8, 9, 10, 11	1	3	1	2
I agree.	21	2	2	1	1, 3, 6, 7, 8	1, 2, 3, 4, 5, 6, 7, 8	1, 2, 5, 6, 7, 9, 10, 11	1	3	1	1, 2, 3, 4
I agree.	24	1	1	1	1, 2, 5, 6	1, 2, 5, 7	2, 3, 4, 6, 9	1	4	1	1, 2, 4
I agree.	25	1	2	1	1, 2, 6	1, 2, 3, 4, 5, 6, 7, 8	1, 3, 4, 5, 6, 8, 9	1	4	1	3
I agree.	22	1	1	1	1, 3, 5, 6	1, 2, 4, 5, 6	3, 4, 6, 7, 8	2	2	1	3
I agree.	22	1	2	1	3, 7	2, 3, 6	7, 8, 9	1	3	2	2
I agree.	23	1	1	1	1, 6	1, 3, 4, 5	2, 4, 6	2	1	1	4
I agree.	23	1	2	1	1, 2, 3, 4, 5, 6, 7, 8	1, 2, 3, 5, 8	1, 2, 6	1	4	1	3
I agree.	24	1	3	1	1, 3, 6	1, 5	6, 10	1	4	1	1
I agree.	24	1	3	1	1, 2, 3, 6	1, 2, 3, 4, 5, 6, 7, 8	3, 4, 9, 10	1	4	1	1
I agree.	22	1	2	1	3, 6, 7, 8	1, 2, 3, 5	1, 2, 3, 4, 7	1	1	1	1, 2, 3, 4
I agree.	27	1	3	1	1, 3, 6, 8	1, 3, 5, 8	3, 9	1	1	1	3, 4
I agree.	22	1	2	2	1	2, 5, 8	7, 9	1	1	2	4
I agree.	25	1	2	1	1, 3, 5, 6	1, 2, 5, 6, 8	3, 6, 7	2	1	1	1
I agree.	23	1	2	1	1, 2, 3, 6, 8	1, 2, 3, 5, 7	3, 5, 7, 9	1	3	1	4
I agree.	24	1	2	1	1, 6, 8	1, 2, 5, 8	2, 4, 8, 9, 10	1	1	1	1
I agree.	23	2	2	1	1, 3, 4, 6, 7, 8	2, 5	9	1	2	1	3
I agree.	23	1	2	1	1, 3, 6, 8	2, 5	2, 10	2	1	1	2
I agree.	24	1	2	1	1, 2, 3, 7, 8	2, 5, 8	3, 9	2	2	1	1
I agree.	24	1	2	1	1, 2, 6, 7, 8	2, 3, 5, 8	2, 3, 4, 7	2	2	1	2
I agree.	25	1	2	1	1, 2, 3, 6, 8	1, 2, 3, 4, 5, 8	6, 7, 9	2	2	1	3
I agree.	23	1	1	1	1, 3, 5, 6	2, 3, 5, 6, 8	7, 9	2	3	1	3
I agree.	23	2	1	1	3, 4, 6, 8	3, 5, 7	2, 3, 6, 9	1	2	1	3
I agree.	23	1	2	1	1, 3, 4, 5, 7, 8	2, 3, 5, 8	8, 9, 10	1	1	1	3
I agree.	21	1	1	1	1, 2, 3, 4, 5, 6, 7, 8	1, 2, 3, 4, 5, 8	2, 3, 4, 5, 7, 9	1	3	1	3
I agree.	23	1	2	1	1, 2, 3, 5, 6, 7, 8	1, 2, 3, 5	1, 9	1	4	1	2
I agree.	23	1	2	1	1, 4, 5, 6, 7	1, 8	2, 9	2	1	1	1, 3
I agree.	22	1	1	1	1, 3, 7, 8	1, 2, 6, 8	1, 2, 6, 9, 11	1	2	1	3
I agree.	21	1	1	1	1, 2	2, 5, 6, 8	7, 9	1	2	1	3, 4
I agree.	23	1	2	1	1, 3, 4, 5, 6, 7, 8	1, 2, 3, 4, 5, 6, 7, 8	1, 2, 3, 4, 5, 6, 9, 11	1	1	1	3,
I agree.	25	1	2	1	1, 3, 4, 6	1, 5, 8	9	2	3	1	2
I agree.	24	1	2	1	1, 3, 6, 8	2, 3, 5, 8	3, 4, 9	1	2	1	3, 4
I agree.	22	1	1	2	1, 3	1, 2, 5, 8	3, 4	1	1	1	1, 3, 4
I agree.	21	2	1	1	1, 6, 7, 8	2	6	2	1	1	3
I agree.	23	1	1	1	1, 3, 4, 5, 7	1, 5, 8	2, 3, 4, 6, 9	2	3	1	2, 3
I agree.	21	2	1	1	1, 3, 6	1, 2, 3, 4, 5, 6, 7, 8	1, 4, 5, 6, 7, 8, 9, 10, 11	2	1	1	3
I agree.	23	1	1	1	1, 2, 3, 4, 5, 6, 7, 8	1, 5, 8	11	2	2	1	1
I agree.	23	2	1	1	3, 4, 7, 8	6, 8	9	1	2	1	1
I agree.	22	2	1	1	1, 2, 5, 7, 8	1, 2, 5, 6, 8	1, 3, 6, 11	2	3	1	1, 3
I agree.	21	1	1	1	1, 3	1, 2, 5, 8	3, 4	1	1	1	1, 3, 4
I agree.	21	1	1	2	2	1	6, 9	1	1	1	1, 2, 3, 4
I agree.	23	2	1	1	1, 5, 6, 7	2, 5, 6, 8	2, 3, 5, 9	1	1	1	3
I agree.	22	1	2	1	3, 6	2, 5, 6	9, 10, 11	1	1	1	3
I agree.	24	1	2	1	1, 2, 3, 4, 5, 6, 7, 8	1, 2, 3, 4, 5, 6, 8	1, 2, 3, 4, 5, 6, 7, 8, 9, 10, 11	1	3	1	1, 2, 3, 4
I agree.	23	1	2	1	1, 3, 4, 6, 7, 8	1, 5, 8	7	1	2	1	1, 3
I agree.	23	1	1	1	8	3	6	1	2	1	3
I agree.	24	1	2	1	3, 5, 6, 7, 8	1, 2, 3, 5	1, 2, 3, 9, 10	1	2	1	3
I agree.	22	2	2	1	1, 6, 8	2, 3, 4, 5	7, 9	1	1	1	2, 3
I agree.	26	1	3	1	1, 3, 5, 6, 7, 8	1, 2, 3	3, 5, 7, 9, 11	1	4	1	1
I agree.	24	2	3	1	1, 3, 5, 6, 7, 8	5, 7	9	1	2	1	3
I agree.	27	1	4	1	1, 3, 5, 6, 7, 8	1, 2, 5, 6, 7, 8	2, 3, 4, 5, 7, 8, 9, 10	2	4	1	3
I agree.	26	1	4	1	3, 6, 8	1, 2, 5	9, 10, 11	1	4	1	3
I agree.	23	2	2	1	1, 3, 6, 8	2, 5, 6	1, 9, 10		4	1	2
I agree.	25	1	4	1	1, 3, 6, 8	2, 5, 8	2, 8, 9, 10	1	4	1	1, 4
I agree.	24	2	4	1	1, 3, 5, 6, 8	1, 2, 3, 4, 5, 6, 7, 8	3, 5, 6, 7, 8, 9, 10	1	1	1	1, 2, 3, 4
I agree.	24	1	4	1	1, 3, 4, 5, 6, 7, 8	1, 2, 3, 4, 5, 6, 7, 8	1, 2, 3, 4, 5, 6, 7, 8, 9, 10, 11	2	4	1	3
I agree.	22	1	1	1	1, 3, 5, 8	1, 5, 6, 8	3, 9	1	4	1	1, 2, 3, 4
I agree.	24	2	3	1	3	2	2, 3, 5, 8, 9	2	3	1	3
I agree.	25	1	3	1	1, 3, 6, 7, 8	5	10	2	3	1	3
I agree.	26	1	4	1	1, 3, 6, 8	3, 5	7	2	1	1	1, 3
I agree.	23	1	2	1	1, 2, 3, 5, 6, 8	1, 2, 5, 8	9, 10	2	3	1	1, 3
I agree.	27	1	4	1	1	1, 5, 8	2	1	4	1	1
I agree.	26	1	4	1	1, 3, 8	2, 4, 7	2, 3, 7, 8, 9	1	3	1	3
I agree.	27	1	4	1	1, 3, 6, 7, 8	1, 3, 5, 8	3, 9	1	2	1	2
I agree.	27	1	4	1	1, 3, 6, 7, 8	2, 5, 8	9	2	3	1	3
I agree.	25	2	3	1	1, 3, 5, 6, 7, 8	2, 5, 7, 8	9	1	3	1	3
I agree.	21	2	1	1	3	5	2, 5, 9, 10, 11	1	3	1	3, 4
I agree.	20	2	1	1	1, 6, 8	1, 5, 8	9	1	1	1	3
I agree.	22	1	1	1	1, 3, 6, 8	1, 2, 5, 8	2, 5, 7, 9, 10	2	1	1	3
I agree.	20	1	1	2	6	1	9	2	1	1	1
I agree.	23	1	1	2	5	4	2	2	1	1	3
I agree.	23	1	1	1	1, 2, 3, 4, 5, 6, 7, 8	1, 2, 4, 7, 8	3, 4, 5, 9	1	3	1	1, 3, 4
I agree.	22	2	2	1	1, 3, 5, 6	2, 5, 6, 8	9	1	3	1	3, 4
I agree.	23	1	2	1	3, 6, 7, 8	2, 3, 5, 8	2, 3, 7, 9	2	2	1	3
I agree.	24	2	4	1	1, 3, 4, 6, 7, 8	1, 2, 3, 5, 8	3, 5, 8, 9	1	3	1	2, 3, 4
I agree.	24	1	4	1	1, 2, 3, 6, 8	1, 5, 8	3, 4	1	3	1	4
I agree.	24	2	4	1	3, 5, 6	2, 3, 5, 8	9, 10	1	2	1	3
I agree.	21	1	1	1	3, 4	5, 6, 8	2, 11	2	1	1	1
I agree.	24	1	4	1	1, 3, 5, 6, 7, 8	2, 5, 6, 8	9	2	3	1	1, 2, 3, 4
I agree.	23	1	1	1	1, 3, 6, 8	1, 2, 3, 5, 6, 8	3, 4, 6, 7, 11	1	5	1	1, 3
I agree.	22	1	1	1	1, 5, 6, 8	1, 2, 3, 5, 8	5, 6, 7, 10	2	2	2	4
I agree.	28	1	3	1	1, 2, 3, 4, 5, 6, 7, 8	1, 2, 3, 4, 5, 6, 7, 8	1, 2, 3, 4, 5, 6, 7, 8, 9, 10, 11	1	4	1	2
I agree.	26	1	4	1	1, 2, 3, 5, 6	1, 2, 3, 4, 5, 8	1, 3, 4, 5, 9, 10	2	4	1	2
I agree.	26	1	4	1	1, 5, 6, 7, 8	2, 3, 5, 6, 8	7, 8, 9, 10	1	4	1	3
I agree.	23	1	3	1	1, 3, 6, 7, 8	1, 2, 3	1, 2, 3, 4, 7, 9	1	2	1	3, 4
I agree.	20	1	1	1	3	1, 2, 5, 6	9	1	3	1	2
I agree.	26	1	4	1	1, 5, 6, 7	1, 3, 5, 7, 8	2, 3, 6, 8, 9, 10, 11	1	4	1	4
I agree.	21	1	1	1	4	1, 6	3	2	4	1	3
I agree.	23	1	1	1	1, 5, 6, 8	1, 5	9	1	3	1	1
I agree.	23	1	1	1	1, 4, 5	3, 4, 5, 8	4, 6, 8	1	3	1	1, 3, 4
I agree.	22	1	1	1	1, 3, 6	3, 5, 8	2, 3, 6, 9	1	2	1	1, 3
I agree.	22	1	1	1	5, 6	1, 5	2, 4, 9	1	1	1	3
I agree.	22	2	1	1	1, 3, 6, 8	1, 2, 3, 4, 5, 6, 7	3, 4, 6, 7, 8	1	1	1	3
I agree.	24	1	1	1	2	2, 4, 5, 6	4, 5, 6	1	2	1	3
I agree.	30	1	1	1	1, 3, 5, 6	1, 3, 5, 8	9	1	3	1	3
I agree.	23	1	2	1	1, 3, 6, 7, 8	1, 2, 5, 6, 7	2, 4, 7, 8, 9	1	2	1	3
I agree.	22	1	1	1	1, 3, 6	1, 5	7, 9	2	2	1	1, 2, 3, 4
I agree.	22	1	1	1	6	1	2, 6	2	1	1	2
